# Supplementary material for: Gestational Metabolic Risk: A Narrative Review of Pregnancy-Related Complications and of the Effectiveness of Dietary, Exercise and Lifestyle Interventions during Pregnancy on Reducing Gestational Weight Gain and Preventing Gestational Diabetes Mellitus
Source: J Clin Med. 2024 Jun 13;13(12):3462. doi: 10.3390/jcm13123462 (PMC11204633; doi:10.3390/jcm13123462)
Supplement: Supplementary file 1 [file jcm-13-03462-s001.zip]

Archive with 1 entries (1 files):
- jcm-2999693-supplementary.pdf
